# Supplementary material for: Mexican species of the genus Stethantyx Townes (Hymenoptera, Ichneumonidae, Tersilochinae)
Source: Zookeys. 2013 Dec 6;(360):83–94. doi: 10.3897/zookeys.360.6362 (PMC3867113; doi:10.3897/zookeys.360.6362)
Supplement: XML Treatment for Stethantyx [file zookeys.360.6362-treatment1.xml]

<!DOCTYPE tp:taxon-treatment
  PUBLIC "-//TaxonX//DTD Taxonomic Treatment Publishing DTD v0 20100105//EN" "tax-treatment-NSO.dtd">
<tp:taxon-treatment xmlns:tp="http://www.plazi.org/taxpub"><tp:treatment-meta><mixed-citation publication-type="journal"><person-group><name><surname>Khalaim</surname><given-names>Andrey I.</given-names></name><name><surname>Ruíz-Cancino</surname><given-names>Enrique</given-names></name></person-group><article-title>Mexican species of the genus <italic>Stethantyx</italic> Townes (Hymenoptera, Ichneumonidae, Tersilochinae)</article-title><source>Zookeys</source><day>6</day><month>12</month><year>2013</year><volume>2013</volume><issue>360</issue><fpage>83</fpage><lpage>94</lpage><pub-id pub-id-type="doi">10.3897/zookeys.360.6362</pub-id></mixed-citation></tp:treatment-meta><tp:nomenclature><tp:taxon-name>
                        <tp:taxon-name-part taxon-name-part-type="genus">Stethantyx</tp:taxon-name-part>
                        <object-id xmlns:xlink="http://www.w3.org/1999/xlink" xlink:type="simple">http://species-id.net/wiki/Stethantyx</object-id>
                    </tp:taxon-name><tp:taxon-authority>Townes, 1971</tp:taxon-authority></tp:nomenclature><tp:treatment-sec sec-type="Type species"><title>Type species.</title><p><italic><tp:taxon-name>Stethantyx nearctica</tp:taxon-name></italic> Townes, 1971.</p></tp:treatment-sec><tp:treatment-sec sec-type="Key to species of Stethantyx occurring in Mexico"><title>Key to species of <italic><tp:taxon-name>Stethantyx</tp:taxon-name></italic> occurring in Mexico</title><table-wrap content-type="key" position="anchor" orientation="portrait"><table><tbody><tr><td rowspan="1" colspan="1">1</td><td rowspan="1" colspan="1">Mesosoma entirely black (<xref ref-type="fig" rid="F5">Figs 20</xref>, <xref ref-type="fig" rid="F5">23</xref>). Ovipositor sheath twice as long as first tergite</td><td rowspan="1" colspan="1"><italic><tp:taxon-name>Stethantyx nearctica</tp:taxon-name></italic> Townes</td></tr><tr><td rowspan="1" colspan="1">–</td><td rowspan="1" colspan="1">Mesosoma entirely or predominantly reddish orange (<xref ref-type="fig" rid="F2">Figs 8</xref>, <xref ref-type="fig" rid="F4">17</xref>, <xref ref-type="fig" rid="F5">25</xref>). Ovipositor sheath 1.2–1.8 times as long as first tergite (unknown for <italic><tp:taxon-name>Stethantyx mexicana</tp:taxon-name></italic> sp. n.)</td><td rowspan="1" colspan="1">2</td></tr><tr><td rowspan="1" colspan="1">2</td><td rowspan="1" colspan="1">Head reddish orange, frons sometimes infuscate centrally (<xref ref-type="fig" rid="F6">Figs 28</xref>, <xref ref-type="fig" rid="F6">29</xref>). Propodeum with narrow basal area (<xref ref-type="fig" rid="F6">Fig. 30</xref>)</td><td rowspan="1" colspan="1"><italic><tp:taxon-name>Stethantyx sanjosea</tp:taxon-name></italic> Khalaim &amp; Broad</td></tr><tr><td rowspan="1" colspan="1">–</td><td rowspan="1" colspan="1">Head black, face and clypeus sometimes reddish brown or yellow (<xref ref-type="fig" rid="F1">Figs 2</xref>, <xref ref-type="fig" rid="F2">6</xref>, <xref ref-type="fig" rid="F2">7</xref>, <xref ref-type="fig" rid="F3">10</xref>, <xref ref-type="fig" rid="F3">11</xref>, <xref ref-type="fig" rid="F5">24</xref>, <xref ref-type="fig" rid="F5">25</xref>). Propodeum not as above: with basal keel (<xref ref-type="fig" rid="F2">Figs 9</xref>, <xref ref-type="fig" rid="F4">18</xref>), broad basal area (<xref ref-type="fig" rid="F6">Fig. 26</xref>) or longitudinal wrinkles mediodorsally (<xref ref-type="fig" rid="F1">Fig. 5</xref>)</td><td rowspan="1" colspan="1">3</td></tr><tr><td rowspan="1" colspan="1">3</td><td rowspan="1" colspan="1">Flagellum with conspicuous pale band (<xref ref-type="fig" rid="F1">Fig. 1</xref>). Face yellow (<xref ref-type="fig" rid="F1">Fig. 2</xref>), with strong prominence centrally. Notaulus strongly impressed, distant from anterolateral margin of mesoscutum (<xref ref-type="fig" rid="F1">Fig. 3</xref>). Propodeum usually without distinct basal area, with longitudinal wrinkles dorsally (<xref ref-type="fig" rid="F1">Fig. 5</xref>)</td><td rowspan="1" colspan="1"><italic><tp:taxon-name>Stethantyx alajuela</tp:taxon-name></italic> Khalaim &amp; Broad</td></tr><tr><td rowspan="1" colspan="1">–</td><td rowspan="1" colspan="1">Flagellum black, without pale band (as in <xref ref-type="fig" rid="F6">Fig. 27</xref>). Face yellow or black, with weak prominence centrally. Notaulus not impressed, as wrinkle or small tubercle distant from anterolateral margin of mesoscutum (<xref ref-type="fig" rid="F2">Figs 6</xref>, <xref ref-type="fig" rid="F3">10</xref>), or completely absent. Propodeum with distinct basal area (<xref ref-type="fig" rid="F6">Fig. 26</xref>) or basal keel (<xref ref-type="fig" rid="F2">Figs 9</xref>, <xref ref-type="fig" rid="F4">18</xref>)</td><td rowspan="1" colspan="1">4</td></tr><tr><td rowspan="1" colspan="1">4</td><td rowspan="1" colspan="1">Propodeum with broad basal area (<xref ref-type="fig" rid="F6">Fig. 26</xref>). Propodeal spiracle separated from pleural carina by 1.5–2.0 times diameter of spiracle (<xref ref-type="fig" rid="F5">Fig. 25</xref>). Face black (<xref ref-type="fig" rid="F5">Fig. 24</xref>)</td><td rowspan="1" colspan="1"><italic><tp:taxon-name>Stethantyx osa</tp:taxon-name></italic> Khalaim &amp; Broad</td></tr><tr><td rowspan="1" colspan="1">–</td><td rowspan="1" colspan="1">Propodeum with basal keel (<xref ref-type="fig" rid="F2">Figs 9</xref>, <xref ref-type="fig" rid="F4">18</xref>). Distance between propodeal spiracle and pleural carina less than one diameter of spiracle (<xref ref-type="fig" rid="F2">Figs 8</xref>, <xref ref-type="fig" rid="F4">17</xref>). Face usually reddish brown or yellowish (<xref ref-type="fig" rid="F2">Figs 7</xref>, <xref ref-type="fig" rid="F3">11</xref>)</td><td rowspan="1" colspan="1">5</td></tr><tr><td rowspan="1" colspan="1">5</td><td rowspan="1" colspan="1">Mesoscutum, scutellum and propodeum black, strongly contrasting with remaining mesosoma (<xref ref-type="fig" rid="F4">Fig. 17</xref>)</td><td rowspan="1" colspan="1"><italic><tp:taxon-name>Stethantyx mexicana</tp:taxon-name></italic> sp. n.</td></tr><tr><td rowspan="1" colspan="1">–</td><td rowspan="1" colspan="1">Mesosoma uniformly reddish orange (<xref ref-type="fig" rid="F2">Fig. 8</xref>)</td><td rowspan="1" colspan="1"><italic><tp:taxon-name>Stethantyx heredia</tp:taxon-name></italic> Khalaim &amp; Broad</td></tr></tbody></table></table-wrap></tp:treatment-sec><tp:treatment-sec><!--Section generated to contain objects referenced in tp:taxon-treatment.--><fig id="F5" position="float" orientation="portrait"><label>Figures 20–25.</label><caption><p><italic><tp:taxon-name>Stethantyx nearctica</tp:taxon-name></italic> Townes, ♀: <bold>20</bold> habitus (without antennae and wings), lateral view <bold>21</bold> head and anterior part of mesosoma, dorsal view <bold>22</bold> apex of fore wing <bold>23</bold> head and mesosoma, lateral view. <italic><tp:taxon-name>Stethantyx osa</tp:taxon-name></italic> Khalaim &amp; Broad, ♀: <bold>24</bold> head, frontal view <bold>25</bold> head and mesosoma, lateral view.</p></caption><graphic xmlns:xlink="http://www.w3.org/1999/xlink" xlink:href="ZooKeys-360-083-g005.jpg" position="float" orientation="portrait" xlink:type="simple"/></fig><fig id="F2" position="float" orientation="portrait"><label>Figures 6–9.</label><caption><p><italic><tp:taxon-name>Stethantyx heredia</tp:taxon-name></italic> Khalaim &amp; Broad, ♀: <bold>6</bold> head and anterior part of mesosoma, dorsal view <bold>7</bold> head, frontal view <bold>8</bold> head and mesosoma, lateral view <bold>9</bold> propodeum, dorsolateral view.</p></caption><graphic xmlns:xlink="http://www.w3.org/1999/xlink" xlink:href="ZooKeys-360-083-g002.jpg" position="float" orientation="portrait" xlink:type="simple"/></fig><fig id="F4" position="float" orientation="portrait"><label>Figures 16–19.</label><caption><p><italic><tp:taxon-name>Stethantyx mexicana</tp:taxon-name></italic> sp. n., ♀, holotype (except Fig. <bold>16</bold>): <bold>16</bold> wings <bold>17</bold> head and mesosoma, lateral view <bold>18</bold> propodeum, dorsolateral view <bold>19</bold> second tergite, dorsal view.</p></caption><graphic xmlns:xlink="http://www.w3.org/1999/xlink" xlink:href="ZooKeys-360-083-g004.jpg" position="float" orientation="portrait" xlink:type="simple"/></fig><fig id="F6" position="float" orientation="portrait"><label>Figures 26–31.</label><caption><p><italic><tp:taxon-name>Stethantyx osa</tp:taxon-name></italic> Khalaim &amp; Broad, ♀: <bold>26</bold> propodeum, dorsal view. <italic><tp:taxon-name>Stethantyx sanjosea</tp:taxon-name></italic> Khalaim &amp; Broad, ♀: <bold>27</bold> antennae, lateral view <bold>28</bold> head, frontal view <bold>29</bold> head and anterior part of mesosoma, dorsal view <bold>30</bold> propodeum, dorsal view <bold>31</bold> second tergite, dorsal view.</p></caption><graphic xmlns:xlink="http://www.w3.org/1999/xlink" xlink:href="ZooKeys-360-083-g006.jpg" position="float" orientation="portrait" xlink:type="simple"/></fig><fig id="F1" position="float" orientation="portrait"><label>Figures 1–5.</label><caption><p><italic><tp:taxon-name>Stethantyx alajuela</tp:taxon-name></italic> Khalaim &amp; Broad, ♀: <bold>1</bold> antennae, lateral view <bold>2</bold> head, frontal view <bold>3</bold> head and anterior part of mesosoma, lateral view <bold>4</bold> mesoscutum and scutellum, dorsal view <bold>5</bold> propodeum, dorsolateral view.</p></caption><graphic xmlns:xlink="http://www.w3.org/1999/xlink" xlink:href="ZooKeys-360-083-g001.jpg" position="float" orientation="portrait" xlink:type="simple"/></fig><fig id="F3" position="float" orientation="portrait"><label>Figures 10–15.</label><caption><p><italic><tp:taxon-name>Stethantyx mexicana</tp:taxon-name></italic> sp. n., ♀, holotype (except Figs <bold>10</bold> and <bold>12</bold>): <bold>10</bold> head and anterior part of mesosoma, dorsal view <bold>11</bold> head, frontal view <bold>12</bold> head, ventral view <bold>13</bold> head and anterior part of mesosoma, lateral view <bold>14</bold> antenna (apex absent), lateral view <bold>15</bold> posterior part of mesosoma and hind leg, lateral view.</p></caption><graphic xmlns:xlink="http://www.w3.org/1999/xlink" xlink:href="ZooKeys-360-083-g003.jpg" position="float" orientation="portrait" xlink:type="simple"/></fig></tp:treatment-sec></tp:taxon-treatment>
