# Supplementary material for: Mexican species of the genus Stethantyx Townes (Hymenoptera, Ichneumonidae, Tersilochinae)
Source: Zookeys. 2013 Dec 6;(360):83–94. doi: 10.3897/zookeys.360.6362 (PMC3867113; doi:10.3897/zookeys.360.6362)
Supplement: XML Treatment for Stethantyx alajuela [file zookeys.360.6362-treatment2.xml]

<!DOCTYPE tp:taxon-treatment
  PUBLIC "-//TaxonX//DTD Taxonomic Treatment Publishing DTD v0 20100105//EN" "tax-treatment-NSO.dtd">
<tp:taxon-treatment xmlns:tp="http://www.plazi.org/taxpub"><tp:treatment-meta><mixed-citation publication-type="journal"><person-group><name><surname>Khalaim</surname><given-names>Andrey I.</given-names></name><name><surname>Ruíz-Cancino</surname><given-names>Enrique</given-names></name></person-group><article-title>Mexican species of the genus <italic>Stethantyx</italic> Townes (Hymenoptera, Ichneumonidae, Tersilochinae)</article-title><source>Zookeys</source><day>6</day><month>12</month><year>2013</year><volume>2013</volume><issue>360</issue><fpage>83</fpage><lpage>94</lpage><pub-id pub-id-type="doi">10.3897/zookeys.360.6362</pub-id></mixed-citation></tp:treatment-meta><tp:nomenclature><tp:taxon-name>
                        <tp:taxon-name-part taxon-name-part-type="genus">Stethantyx</tp:taxon-name-part>
                        <tp:taxon-name-part taxon-name-part-type="species">alajuela</tp:taxon-name-part>
                        <object-id xmlns:xlink="http://www.w3.org/1999/xlink" xlink:type="simple">http://species-id.net/wiki/Stethantyx_alajuela</object-id>
                    </tp:taxon-name><tp:taxon-authority>Khalaim &amp; Broad, 2013</tp:taxon-authority><xref ref-type="fig" rid="F1">Figs 1–5</xref></tp:nomenclature><tp:treatment-sec sec-type="Material examined"><title>Material examined.</title><p><bold>Mexico:</bold> Veracruz, Estación Biológica Los Tuxtlas, 480 m, 2.VI.1986, coll. P. Sinaca, 1 female (UAT).</p></tp:treatment-sec><tp:treatment-sec sec-type="Distribution"><title>Distribution.</title><p>Mexico (Veracruz), Costa Rica, Ecuador, Peru, Paraguay. First record from Mexico.</p><fig id="F1" position="float" orientation="portrait"><label>Figures 1–5.</label><caption><p><italic><tp:taxon-name>Stethantyx alajuela</tp:taxon-name></italic> Khalaim &amp; Broad, ♀: <bold>1</bold> antennae, lateral view <bold>2</bold> head, frontal view <bold>3</bold> head and anterior part of mesosoma, lateral view <bold>4</bold> mesoscutum and scutellum, dorsal view <bold>5</bold> propodeum, dorsolateral view.</p></caption><graphic xmlns:xlink="http://www.w3.org/1999/xlink" xlink:href="ZooKeys-360-083-g001.jpg" position="float" orientation="portrait" xlink:type="simple"/></fig></tp:treatment-sec></tp:taxon-treatment>
