# Supplementary material for: Mexican species of the genus Stethantyx Townes (Hymenoptera, Ichneumonidae, Tersilochinae)
Source: Zookeys. 2013 Dec 6;(360):83–94. doi: 10.3897/zookeys.360.6362 (PMC3867113; doi:10.3897/zookeys.360.6362)
Supplement: XML Treatment for Stethantyx heredia [file zookeys.360.6362-treatment3.xml]

<!DOCTYPE tp:taxon-treatment
  PUBLIC "-//TaxonX//DTD Taxonomic Treatment Publishing DTD v0 20100105//EN" "tax-treatment-NSO.dtd">
<tp:taxon-treatment xmlns:tp="http://www.plazi.org/taxpub"><tp:treatment-meta><mixed-citation publication-type="journal"><person-group><name><surname>Khalaim</surname><given-names>Andrey I.</given-names></name><name><surname>Ruíz-Cancino</surname><given-names>Enrique</given-names></name></person-group><article-title>Mexican species of the genus <italic>Stethantyx</italic> Townes (Hymenoptera, Ichneumonidae, Tersilochinae)</article-title><source>Zookeys</source><day>6</day><month>12</month><year>2013</year><volume>2013</volume><issue>360</issue><fpage>83</fpage><lpage>94</lpage><pub-id pub-id-type="doi">10.3897/zookeys.360.6362</pub-id></mixed-citation></tp:treatment-meta><tp:nomenclature><tp:taxon-name>
                        <tp:taxon-name-part taxon-name-part-type="genus">Stethantyx</tp:taxon-name-part>
                        <tp:taxon-name-part taxon-name-part-type="species">heredia</tp:taxon-name-part>
                        <object-id xmlns:xlink="http://www.w3.org/1999/xlink" xlink:type="simple">http://species-id.net/wiki/Stethantyx_heredia</object-id>
                    </tp:taxon-name><tp:taxon-authority>Khalaim &amp; Broad, 2013</tp:taxon-authority><xref ref-type="fig" rid="F2">Figs 6–9</xref></tp:nomenclature><tp:treatment-sec sec-type="Material examined."><title>Material examined.</title><p><bold>Mexico:</bold> Chiapas, Jaltenango, Reserva El Triunfo, Malaise trap, 19–22.VII.1997, coll. A. González Hernández, 1 female (UAT). Quintana Roo, Rancho #3, Valle Hermoso, 21.VII.1993, coll. H. Delein, 2 females (UAT).</p></tp:treatment-sec><tp:treatment-sec sec-type="Distribution"><title>Distribution.</title><p>Mexico (Chiapas, Quintana Roo), Costa Rica, Ecuador, Peru. First record from Mexico.</p><fig id="F2" position="float" orientation="portrait"><label>Figures 6–9.</label><caption><p><italic><tp:taxon-name>Stethantyx heredia</tp:taxon-name></italic> Khalaim &amp; Broad, ♀: <bold>6</bold> head and anterior part of mesosoma, dorsal view <bold>7</bold> head, frontal view <bold>8</bold> head and mesosoma, lateral view <bold>9</bold> propodeum, dorsolateral view.</p></caption><graphic xmlns:xlink="http://www.w3.org/1999/xlink" xlink:href="ZooKeys-360-083-g002.jpg" position="float" orientation="portrait" xlink:type="simple"/></fig></tp:treatment-sec></tp:taxon-treatment>
