# Supplementary material for: Mexican species of the genus Stethantyx Townes (Hymenoptera, Ichneumonidae, Tersilochinae)
Source: Zookeys. 2013 Dec 6;(360):83–94. doi: 10.3897/zookeys.360.6362 (PMC3867113; doi:10.3897/zookeys.360.6362)
Supplement: XML Treatment for Stethantyx nearctica [file zookeys.360.6362-treatment5.xml]

<!DOCTYPE tp:taxon-treatment
  PUBLIC "-//TaxonX//DTD Taxonomic Treatment Publishing DTD v0 20100105//EN" "tax-treatment-NSO.dtd">
<tp:taxon-treatment xmlns:tp="http://www.plazi.org/taxpub"><tp:treatment-meta><mixed-citation publication-type="journal"><person-group><name><surname>Khalaim</surname><given-names>Andrey I.</given-names></name><name><surname>Ruíz-Cancino</surname><given-names>Enrique</given-names></name></person-group><article-title>Mexican species of the genus <italic>Stethantyx</italic> Townes (Hymenoptera, Ichneumonidae, Tersilochinae)</article-title><source>Zookeys</source><day>6</day><month>12</month><year>2013</year><volume>2013</volume><issue>360</issue><fpage>83</fpage><lpage>94</lpage><pub-id pub-id-type="doi">10.3897/zookeys.360.6362</pub-id></mixed-citation></tp:treatment-meta><tp:nomenclature><tp:taxon-name>
                        <tp:taxon-name-part taxon-name-part-type="genus">Stethantyx</tp:taxon-name-part>
                        <tp:taxon-name-part taxon-name-part-type="species">nearctica</tp:taxon-name-part>
                        <object-id xmlns:xlink="http://www.w3.org/1999/xlink" xlink:type="simple">http://species-id.net/wiki/Stethantyx_nearctica</object-id>
                    </tp:taxon-name><tp:taxon-authority>Townes, 1971</tp:taxon-authority><xref ref-type="fig" rid="F5">Figs 20–23</xref></tp:nomenclature><tp:treatment-sec sec-type="Material examined"><title>Material examined.</title><p><bold>Mexico:</bold> Tamaulipas, Cd. Victoria, 20.X.2007, coll. E. Ruíz-Cancino, 1 female (UAT). <bold>U.S.A.:</bold> Florida, Jefferson Co., Monticella, University of Florida, Malaise trap, 5–19.I, 5.X–30.XI.2001, coll. R. Mitzel, 2 females (UAT, ZISP).</p></tp:treatment-sec><tp:treatment-sec sec-type="Distribution"><title>Distribution.</title><p>U.S.A. (Arizona, District of Columbia, Florida, Iowa, Maryland, North Carolina, South Carolina, Texas, Virginia), Mexico (Nuevo León, Tamaulipas).</p></tp:treatment-sec><tp:treatment-sec sec-type="Biology"><title>Biology.</title><p>Reared in Virginia, U.S.A., from <italic><tp:taxon-name>Balaninus</tp:taxon-name></italic> sp. (<tp:taxon-name>Curculionidae</tp:taxon-name>) on <italic><tp:taxon-name>Quercus alba</tp:taxon-name></italic> L. (<tp:taxon-name>Fagaceae</tp:taxon-name>), probably from acorns (<xref ref-type="bibr" rid="B6">Horstmann 2010</xref>).</p><fig id="F5" position="float" orientation="portrait"><label>Figures 20–25.</label><caption><p><italic><tp:taxon-name>Stethantyx nearctica</tp:taxon-name></italic> Townes, ♀: <bold>20</bold> habitus (without antennae and wings), lateral view <bold>21</bold> head and anterior part of mesosoma, dorsal view <bold>22</bold> apex of fore wing <bold>23</bold> head and mesosoma, lateral view. <italic><tp:taxon-name>Stethantyx osa</tp:taxon-name></italic> Khalaim &amp; Broad, ♀: <bold>24</bold> head, frontal view <bold>25</bold> head and mesosoma, lateral view.</p></caption><graphic xmlns:xlink="http://www.w3.org/1999/xlink" xlink:href="ZooKeys-360-083-g005.jpg" position="float" orientation="portrait" xlink:type="simple"/></fig></tp:treatment-sec><ref-list><ref id="B6"><mixed-citation xmlns:xlink="http://www.w3.org/1999/xlink" xlink:type="simple"><person-group><name name-style="western"><surname>Horstmann</surname><given-names>K</given-names></name></person-group> (<year>2010</year>) <article-title>Revision of Nearctic Tersilochinae II. Genera <italic>Allophrys</italic> Förster, <italic>Barycnemis</italic> Förster, <italic>Ctenophion</italic> gen. nov., <italic>Sathropterus</italic> Förster, <italic>Spinolochus</italic> Horstmann and <italic>Stethantyx</italic> Townes (Hymenoptera, Ichneumonidae).</article-title><source>Spixiana</source><volume>33</volume>(<issue>1</issue>): <fpage>73</fpage>-<lpage>109</lpage>.</mixed-citation></ref></ref-list></tp:taxon-treatment>
