# Supplementary material for: Mexican species of the genus Stethantyx Townes (Hymenoptera, Ichneumonidae, Tersilochinae)
Source: Zookeys. 2013 Dec 6;(360):83–94. doi: 10.3897/zookeys.360.6362 (PMC3867113; doi:10.3897/zookeys.360.6362)
Supplement: XML Treatment for Stethantyx osa [file zookeys.360.6362-treatment6.xml]

<!DOCTYPE tp:taxon-treatment
  PUBLIC "-//TaxonX//DTD Taxonomic Treatment Publishing DTD v0 20100105//EN" "tax-treatment-NSO.dtd">
<tp:taxon-treatment xmlns:tp="http://www.plazi.org/taxpub"><tp:treatment-meta><mixed-citation publication-type="journal"><person-group><name><surname>Khalaim</surname><given-names>Andrey I.</given-names></name><name><surname>Ruíz-Cancino</surname><given-names>Enrique</given-names></name></person-group><article-title>Mexican species of the genus <italic>Stethantyx</italic> Townes (Hymenoptera, Ichneumonidae, Tersilochinae)</article-title><source>Zookeys</source><day>6</day><month>12</month><year>2013</year><volume>2013</volume><issue>360</issue><fpage>83</fpage><lpage>94</lpage><pub-id pub-id-type="doi">10.3897/zookeys.360.6362</pub-id></mixed-citation></tp:treatment-meta><tp:nomenclature><tp:taxon-name>
                        <tp:taxon-name-part taxon-name-part-type="genus">Stethantyx</tp:taxon-name-part>
                        <tp:taxon-name-part taxon-name-part-type="species">osa</tp:taxon-name-part>
                        <object-id xmlns:xlink="http://www.w3.org/1999/xlink" xlink:type="simple">http://species-id.net/wiki/Stethantyx_osa</object-id>
                    </tp:taxon-name><tp:taxon-authority>Khalaim &amp; Broad, 2013</tp:taxon-authority><xref ref-type="fig" rid="F5">Figs 24</xref><xref ref-type="fig" rid="F6">–26</xref></tp:nomenclature><tp:treatment-sec sec-type="Material examined"><title>Material examined.</title><p><bold>Mexico:</bold> Nayarit, Jesus Maria, 27.VII.1955, coll. B. Malkin, 1 female (EMEC).</p></tp:treatment-sec><tp:treatment-sec sec-type="Distribution"><title>Distribution.</title><p>Mexico (Nayarit), Costa Rica. First record from Mexico.</p><fig id="F6" position="float" orientation="portrait"><label>Figures 26–31.</label><caption><p><italic><tp:taxon-name>Stethantyx osa</tp:taxon-name></italic> Khalaim &amp; Broad, ♀: <bold>26</bold> propodeum, dorsal view. <italic><tp:taxon-name>Stethantyx sanjosea</tp:taxon-name></italic> Khalaim &amp; Broad, ♀: <bold>27</bold> antennae, lateral view <bold>28</bold> head, frontal view <bold>29</bold> head and anterior part of mesosoma, dorsal view <bold>30</bold> propodeum, dorsal view <bold>31</bold> second tergite, dorsal view.</p></caption><graphic xmlns:xlink="http://www.w3.org/1999/xlink" xlink:href="ZooKeys-360-083-g006.jpg" position="float" orientation="portrait" xlink:type="simple"/></fig></tp:treatment-sec><tp:treatment-sec><!--Section generated to contain objects referenced in tp:taxon-treatment.--><fig id="F5" position="float" orientation="portrait"><label>Figures 20–25.</label><caption><p><italic><tp:taxon-name>Stethantyx nearctica</tp:taxon-name></italic> Townes, ♀: <bold>20</bold> habitus (without antennae and wings), lateral view <bold>21</bold> head and anterior part of mesosoma, dorsal view <bold>22</bold> apex of fore wing <bold>23</bold> head and mesosoma, lateral view. <italic><tp:taxon-name>Stethantyx osa</tp:taxon-name></italic> Khalaim &amp; Broad, ♀: <bold>24</bold> head, frontal view <bold>25</bold> head and mesosoma, lateral view.</p></caption><graphic xmlns:xlink="http://www.w3.org/1999/xlink" xlink:href="ZooKeys-360-083-g005.jpg" position="float" orientation="portrait" xlink:type="simple"/></fig></tp:treatment-sec></tp:taxon-treatment>
